# Supplementary material for: Gut bacteria influence Blastocystis sp. phenotypes and may trigger pathogenicity
Source: PLoS Negl Trop Dis. 2023 Mar 29;17(3):e0011170. doi: 10.1371/journal.pntd.0011170 (PMC10057785; doi:10.1371/journal.pntd.0011170)
Supplement: S1 Table — (XLSX) [file pntd.0011170.s001.xlsx]

## Sheet: Sheet1
Sample ID	Race	Gender	Age	Infection Status	Symptoms	Underlying Condition
REN01	Chinese	Male	50	Blastocystis Positive	Symptomatic	None
REN02	Indian	Male	60	Blastocystis Positive	Symptomatic	Diabetes, hypertension
REN03	Sarawak	Female	34	Blastocystis Positive	Symptomatic	None
REN04	Malay	Female	39	Blastocystis Positive	Symptomatic	None
REN05	Malay	Male	45	Blastocystis Positive	Symptomatic	None
REN06	Indian	Male	60	Blastocystis Positive	Symptomatic	Diabetes, hypercholesterolemia
REN07	Chinese	Female	55	Blastocystis Negative	Symptomatic	Hypertension, gout
REN08	Malay	Female	59	Blastocystis Negative	Symptomatic	Gastritis, hypertension
REN09	Chinese	Female	58	Blastocystis Negative	Symptomatic	Gastritis, hypercholesterolemia, hypertension
REN10	Chinese	Female	55	Blastocystis Negative	Symptomatic	Migraine, diabetes
REN11	Indian	Male	42	Blastocystis Negative	Symptomatic	None
REN12	Indian	Male	42	Blastocystis Negative	Symptomatic	Hypercholesterolemia
REN13	Indian	Male	60	Blastocystis Negative	Symptomatic	Hypertension, diabetes
REN14	Sabah	Female	37	Blastocystis Positive	Asymptomatic	None
REN15	Indian	Male	32	Blastocystis Positive	Asymptomatic	None
REN16	Indian	Female	31	Blastocystis Positive	Asymptomatic	None
REN17	Indian	Male	36	Blastocystis Positive	Asymptomatic	GERD
REN18	Malay	Male	30	Blastocystis Positive	Asymptomatic	None
REN19	Indian	Female	33	Blastocystis Negative	Asymptomatic	None
REN20	Indian	Female	31	Blastocystis Negative	Asymptomatic	None
REN21	Indian	Female	52	Blastocystis Negative	Asymptomatic	Diabetes, hypercholesterolemia
REN22	Malay	Female	30	Blastocystis Negative	Asymptomatic	None
REN23	Sabah	Female	36	Blastocystis Negative	Asymptomatic	None
REN24	Malay	Male	30	Blastocystis Positive	Asymptomatic	None
REN25	Malay	Male	31	Blastocystis Positive	Asymptomatic	None
REN26	Chinese	Female	40	Blastocystis Positive	Asymptomatic	Gastritis
REN27	Sabah	Female	32	Blastocystis Positive	Asymptomatic	Gastritis
REN28	Indian	Male	32	Blastocystis Positive	Asymptomatic	None
REN29	Indian	Male	41	Blastocystis Positive	Asymptomatic	Diabetes
REN30	Chinese	Male	59	Blastocystis Positive	Asymptomatic	Diabetes, hypertension
REN31	Malay	Female	31	Blastocystis Positive	Asymptomatic	None
REN32	Malay	Female	48	Blastocystis Positive	Symptomatic	Diabetes, hypertension, hyperthyroidism
REN33	Chinese	Female	38	Blastocystis Positive	Symptomatic	None
REN34	Chinese	Female	39	Blastocystis Positive	Asymptomatic	Hypercholesterolemia
REN35	Malay	Female	58	Blastocystis Positive	Asymptomatic	Hypertension, gout, migraine
REN36	Indian	Female	43	Blastocystis Positive	Symptomatic	None
REN37	Indian	Female	30	Blastocystis Negative	Symptomatic	None
REN38	Chinese	Male	34	Blastocystis Negative	Symptomatic	None
REN39	Malay	Female	31	Blastocystis Negative	Symptomatic	None
REN40	Malay	Female	49	Blastocystis Negative	Symptomatic	Diabetes, hypertension
REN41	Chinese	Male	31	Blastocystis Negative	Symptomatic	None
REN42	Chinese	Male	60	Blastocystis Negative	Asymptomatic	Hypercholesterolemia
REN43	Chinese	Male	48	Blastocystis Negative	Asymptomatic	Hypertension
REN44	Indian	Female	42	Blastocystis Negative	Symptomatic	None
REN45	Indian	Male	32	Blastocystis Negative	Asymptomatic	Diabetes
REN46	Chinese	Female	34	Blastocystis Negative	Asymptomatic	None
REN47	Malay	Male	35	Blastocystis Negative	Asymptomatic	Diabetes
REN48	Malay	Male	53	Blastocystis Negative	Asymptomatic	None
REN49	Chinese	Male	52	Blastocystis Negative	Asymptomatic	None
REN50	Chinese	Female	30	Blastocystis Positive	Asymptomatic	None
